# Supplementary material for: Functional feeding traits as predictors of invasive success of alien freshwater fish species using a food-fish model
Source: PLoS One. 2018 Jun 6;13(6):e0197636. doi: 10.1371/journal.pone.0197636 (PMC5991376; doi:10.1371/journal.pone.0197636)
Supplement: S1 Table — (XLSX) [file pone.0197636.s002.xlsx]

## Sheet: Legend
S1 Table. Raw meaurement data on functional feeding traits
Variable abbreviation	Full variable name	Variable unit		Species abbreviation	Species name
nr	Fish number	N/A		Baba	Barbatula barbatula
sp	Species abbreviation	N/A		Cope	Cottus perifretum
TL	Total length	mm		Corh	Cottus rhenanus
SL	Standard length	mm		Gogo	Gobio gobio
BD	Body depth	mm		Nefl	Neogobius fluviatilis
CPD	Caudal peduncle depth	mm		Neme	Neogobius melanostomus
HL	Head length	mm		Poke	Ponticola kessleri
ED	Eye diameter	mm		Prse	Proterorhinus semilunaris
Prot_cl	Snout length with mouth closed	mm		Robe	Romanogobio belingi
Prot_op	Snout length with mouth opened	mm
GuL	Gut length	mm
LJL	Lower jaw length	mm
GiRL	Gill raker length	mm
GiRD	Gill raker distance	mm
PLOW	Postlingual organ width	mm
Ljin	Input closing lever of the lower jaw	mm
Ljout	Output closing lever of the lower jaw	mm
POrL	Postorbital length	mm
OpD	Operculum depth	mm
BW	Body width	mm
GW	Oral gape width	mm
GH	Oral gape height	mm
HyL	Hyoid length	mm
LJSL	Lower jaw-suspensorium length	mm
OGAx	Oral gape axis	°
Ba	Barbel presence	N/A
TOT	Oral teeth presence	N/A
TPT1	Pharyngeal papilliform teeth presence	N/A
TPT2	Pharyngeal molariform teeth presence	N/A

## Sheet: Measurements
nr	sp	TL	SL	BD	CPD	HL	ED	Prot_cl	Prot_op	GuL	LJL	GiRL	GiRD	PLOW	Ljin	Ljout	POrL	OpD	BW	GW	GH	HyL	LJSL	OGAx	Ba	TOT	TPT1	TPT2
1	Neme	114.8	94.86	19.31	9.53	26.57	5.39	6.09	7.17	117.4	8.22	0.475	0.375	4.96	3.77	9.84	12.88	9.56	17.37	10.71	12.34	12.1	16.91	69	0	1	1	0
2	Poke	113.04	95	20.62	7.21	28.09	4.58	13.56	15.05	99.49	11.78	0.475	0.375	5.15	4.13	15.25	15	10.56	11.84	13.31	13.9	13.83	25.28	82	0	1	0	0
3	Neme	116.93	99.73	22.77	10.21	25.18	6.06	9.51	11.92	142.21	9.31	0.525	0.5	5.59	2.86	10.08	11.79	10.54	14.97	10.37	11.91	12.16	17.72	72	0	1	1	0
4	Prse	75.74	63.26	16.25	6.64	18.22	3.26	6.01	6.67	72.35	6.91	0.325	0.375	3.14	3.22	8.84	9.2	7.2	13.83	7.16	9.81	9.61	12.29	71	0	1	1	0
5	Poke	90.44	76.8	18.92	6.74	22.35	4.31	11.23	12.16	87.15	9.02	0.475	0.625	4.23	3.23	11.84	11.84	6.97	13.83	10.49	11.15	13.31	17.97	81	0	1	0	0
6	Neme	110.45	93.14	23.42	9.82	24.28	5.56	10.58	12.32	113.83	7.23	0.575	0.375	4		9.73	12.19	8.46	15.17	10.16	11.21	10.19	15.76	72	0	1	1	0
7	Neme	102.79	84.96	19.29	8.66	22.81	5.11	9.66	10.8	134.4	8.16	0.3	0.375	3.29	2.96	8.43	10.79	8.08	14.47	8.28	10.28	9.55	15.84	71	0	1	1	0
8	Neme	103.52	86.3	21.32	8.59	24.26	5.3	9.22	11.4	145.93	7.11	0.375	0.275	4.2	3.8	8.8	11.67	9.55	12.99	8.13	11.26	10.57	15.9	69	0	1	1	0
9	Prse	71.48	59.43	14.22	5.49	15.4	2.55	8.53	8.77	72.84	4.93	0.25	0.25	2.24	2.54	5.67	7.85	5.9	13.7	4.68	7.97	8.61	10.34	66	0	1	1	0
10	Prse	71.56	59.85	18.55	5.94	16.4	2.69	5.78	6.1	71.68	5.45	0.225	0.375	2.56	3.1	6.75	8.39	5.78	9.62	5.51	7.43	8.28	11.19	51	0	1	1	0
11	Prse	83.15	68.28	15.7	7.05	19.32	3.04	6.18	6.15	68.33	7.79	0.175	0.5	2.88	2.95	8.06	9.13	7.84	9.27	10.15	11.84	9.07	14.59	66	0	1	0	0
12	Prse	55.05	46.62	11.26	3.23	10.47	2.14	6.44	7	52.26	4.23	0.25	0.225	1.75	1.7	4.79	5.07	4.08	7.98	3.38	5.18	6.59	8.31	69	0	1	0	0
13	Neme	114.7	95.9	19.35	8.43	26.35	5.51	8.9	10.9	157.98	8.38	0.35	0.3	4.31	4.28	9.9	12.88	9.56	8.76	9.61	12.42	11.64	16.39	61	0	1	1	0
14	Poke	94.61	80.47	18.7	6	23.71	3.7	8.87	10.21	105.58	9.51	0.525	0.625	3.93	3.91	12.45	12.54	9.4	9.15	10.92	14.25	13.08	17.98	65	0	1	0	0
15	Poke	88.7	75.4	14.27	6.15	22.65	3.79	9.12	9.62	58.7	9.4	0.575	0.45	3.13	2.28	10.6	11.55	7.2	9.33	12.11	12.78	12.77	16.08	65	0	1	0	0
16	Poke	92.59	78.1	16.02	6.09	23.5	3.36	10.65	11.31	76.81	8.8	0.45	0.625	3.5	2.8	11.38	12.64	6.93	7.43	12.16	12.88	13.59	18.63	71	0	1	0	0
17	Prse	61.68	51.72	12.65	4.2	13.33	2.61	4.8	5.3	74.93	4.54	0.15	0.375	2.12	1.81	5	6.63	4.89	9.81	5.01	6.5	6.86	8.34	57	0	1	0	0
18	Poke	92.99	77.3	15.05	6.18	22.52	3.82	8.48	9.78	75.5	9.03	0.375	0.375	2.97	3.6	11.37	11	7.11	10.07	11.05	12.45	13.25	16.95	67	0	1	1	0
19	Prse	59.92	51.79	12.81	4.49	13.97	2.55	6.55	7.27	72.07	4.76	0.15	0.325	2.01	2	5.9	6.39	4.84	5.85	5.75	6.73	7.49	8.78	60	0	1	1	0
20	Poke	94.39	80.09	14.77	6.46	23.13	3.66	9.34	11.32	81.27	9.91	0.425	0.625	4.21	3.07	11.44	12.04	7.03	5.05	11.63	13.75	13.79	19.12	67	0	1	0	0
21	Neme	64.56	53.51	9.21	4.98	14.43	3.51	7.34	9.22	58.63	3.9	0.175	0.325	2.3	1.66	4.8	6.69	5.5	20.33	4.29	6.36	6.74	9.09	52	0	1	1	0
22	Prse	61.58	50.17	12.96	4.32	13.6	2.42	4.48	5.24	76.65	4.3	0.3	0.25	2.08	1.56	5.36	7.12	4.95	16.46	4.31	7.38	7.29	9.8	52	0	1	1	0
24	Prse	64.72	54.07	12.41	4.52	14.5	2.64	5.3	5.64	69.94	5.29	0.275	0.2	2.49	1.68	5.88	6.67	5.13	15.84	5.26	6.31	6.81	10.46	59	0	1	0	0
25	Prse	49.18	40.02	11.7	3.27	10.98	2.3	5.05	6.44	47.74	3.72	0.175	0.2	1.92	1.17	4.4	5.52	4.06	17.37	3.84	6.41	6.66	7.39	67	0	1	0	0
26	Neme	59.05	47.88	9.77	4.56	12.48	3.07	6.25	7.43	66.95	3.52	0.15	0.25	1.49	1.55	4.32	6.14	4.11	16.29	3.25	5.98	5.39	8.16	44	0	1	1	0
27	Neme	59.51	48	11.84	4.46	13.64	3.25	7.22	8.04	52.59	4.36	0.2	0.2	1.78	1.64	4.64	6.81	5.43	16.39	4.57	5.28	5.86	8.34	59	0	1	1	0
28	Neme	65.78	54.58	14.85	4.82	14.35	3.59	7.89	8.57	57.55	4.13	0.125	0.175	2.19	1.75	5.39	7.3	5.64	16.69	4.34	6.66	6.55	9.56	62	0	1	1	0
29	Neme	65.94	54.89	11.38	5.23	14.29	3.41	7.64	8.27	59.68	4.26	0.225	0.25	2.25	1.63	5.65	7.34	5.17	12.17	4.41	6.67	5.96	9.44	63	0	1	1	0
30	Neme	64.05	53.26	12.19	4.8	14.45	3.48	7.98	8.09	78.98	4.57	0.275	0.3	2.13	1.64	5.38	7.22	5.2	19.88	4.35	6.85	6.2	9.9	52	0	1	1	0
31	Neme	62.74	52.04	11.03	4.8	13.74	3.51	7.65	8.4	59.02	3.91	0.2	0.25	2.24	1.57	4.61	7.21	5.39	13.48	3.68	6.31	5.73	9.67	43	0	1	1	0
32	Neme	56.18	46.48	8.74	4.55	11.68	2.82	5.7	7.65	62.34	4.14	0.125	0.15	1.93	1.46	4.21	5.51	4.29	10.54	3.66	6.29	4.21	7.15	57	0	1	1	0
33	Nefl	134.44	118.26	20.86	8.69	29.2	4.95	12.69	14.37	95.45	9.24	0.4	0.75	4.3	4.37	10.94	15.49	11.47	10.64	9.77	12.27	12.26	20.65	83	0	1	1	0
34	Nefl	92.36	81.96	14.84	6	21.64	4.29	9.25	10.98	68.36	6.16	0.25	0.425	2.7	2.68	7.93	10.58	7.91	14.99	6.08	8.68	8.28	13.9	76	0	1	1	0
35	Nefl	93.24	81.21	13.09	5.27	20.64	4.04	8.53	10.11	69.01	5.72	0.425	0.5	2.82	2.86	6.86	9.29	7.42	8.72	6.12	7.86	7.96	13.28	61	0	1	1	0
36	Nefl	68.88	58.87	9.89	3.83	14.88	3.12	6.88	7.31	44.78	3.9	0.1	0.325	1.91	1.8	5.28	7.31	5.89	9.01	3.61	6.46	6.6	8.88	64	0	1	0	0
37	Poke	89.57	75.98	14.97	5.71	22.4	4.23	10.53	11.06	67.84	8.98	0.375	0.375	3.49	2.01	10.95	11.23	6.67	9.21	10.73	11.95	11.68	15.22	74	0	1	0	0
38	Nefl	84.6	70.82	12.73	5.23	18.82	4.09	9.19	10.44	73.11	5.42	0.25	0.55	2.98	2.37	6.55	9.51	7.23	8.33	5.99	6.7	8.21	13.26	69	0	1	0	0
39	Nefl	85.62	72.2	12.35	5.04	18.54	3.82	7.56	9.26	51.92	5.04	0.225	0.5	2.67	1.81	6.59	9.2	7.26	10.61	5.45	6.61	7.86	12.09	68	0	1	0	0
40	Poke	80.02	68.21	11.46	4.71	18.89	3.4	8.83	9.43	72.11	7.78	0.275	0.4	3.02	3.08	9.35	9.97	5.87	7.37	8.26	10.86	9.61	15.35	68	0	1	0	0
41	Nefl	90.11	77.2	12.44	5.45	19.91	4.14	9.59	11.22	60.22	5.58	0.225	0.5	3.13	1.34	7.02	9.58	7.74	19.91	6.02	7.79	8.47	12.82	60	0	1	1	0
42	Nefl	60.65	51.41	7.89	3.66	12.59	2.66	6.24	7.48	48.3	3.56	0.15	0.25	1.58	0.66	4.1	6.06	4.88	12.87	3.24	5.14	5.33	8.13	59	0	1	0	0
43	Nefl	65.28	56.06	8.44	4.02	13.79	3.04	7.23	8.15	43.68	4	0.15	0.35	1.58	1.68	4.47	7.07	5.38	13	4.13	5.93	5.63	8.97	69	0	1	0	0
44	Nefl	63.66	55.96	8.45	3.69	14.05	2.98	6.45	7.56	44.41	3.71	0.15	0.325	1.94	0.99	4.64	6.52	5.48	9.34	3.89	5.7	6.57	9.22	68	0	1	0	0
45	Poke	98.58	92.57	16.37	7.12	27.19	4.11	12.58	13.41	83.07	11.57		0.5	3.79	2.6	13.92	14.43	9.84	11.67	12.44	18.54	15.42	21.79	79	0	1	0	0
46	Corh	76.37	64.55	12.14	4.22	18.2	3.49	7.72	8.38	43.59	6.78	0.3	0.4	1.84	2.1	8.96	9.48	6.14	11.67	8.6	9.78	10.5	11.85	54	0	1	0	0
47	Corh	65.84	55.76	9.33	3.55	15.85	3	9.05	9.29	48.68	5.01	0.275	0.375	1.75	1.9	7.13	8.09	5.62	11.48	6.17	7.98	7.25	9.49	66	0	1	0	0
48	Corh	70.33	59.93	12.02	4	16.9	3.16	10.6	11.4		6.11	0.25	0.625	2.74	2.35	7.75	8.18	5.14	7.79	8.56	9.3	8.28	10.09	59	0	1	0	0
49	Corh	63.63	53.68	10.08	3.53	14.8	2.56	5.9	6.82	34.86	4.99	0.25	0.35	1.84	1.71	6.65	7.61	5.34	8.53	6.25	8.08	7.88	9.92	47	0	1	0	0
50	Corh	64.39	54.18	9.18	3.56	14.62	2.97	6.73	7.47	31	5.37	0.3	0.35	2.21	2.05	7.26	7.41	4.97	8.37	6.28	7.62	7.78	11.01	64	0	1	0	0
51	Corh	61.28	52.15	8.2	3.64	14.84	3.01	9.46	10.54	27.32	5.18	0.3	0.45	2.22	2.16	7.45	7.22	4.96	18.23	7.12	8.03	7.49	9.76	57	0	1	0	0
52	Corh	68.25	58.79	10.83	4.26	16.85	3.23	9.75	11.01	42.47	5.17	0.2	0.4	2.06	1.96	8.11	9.12	5.17	15.39	7.19	9.76	9.01	10.09	58	0	1	0	0
53	Corh	62.12	52.71	7.9	3.44	14	2.74	8.61	9.92	26.16	5.46	0.275	0.475	1.76	2.28	6.79	7.41	4.2	14.79	7.32	8.35	7.8	10.32	55	0	1	0	0
54	Corh	65.96	56.65	9.02	3.81	15.6	3.25	8.6	9.58	26.85	5.49	0.2	0.425	2.57	1.73	7.6	8.05	4.7	18.81	6.8	9.72	8.94	10.03	54	0	1	0	0
55	Corh	50.03	43.82	7.56	2.8	12.46	2.33	7.06	7.78	35.97	4.44	0.325	0.4	1.38	1.37	4.99	6.13	4.44	11.97	5.24	6.41	6.1	7.19	47	0	1	0	0
56	Cope	84.39	69.6	14.77	5.39	19.57	3.12	9.48	9.56	41.1	6.83	0.2	0.5	2.9	2.78	8.94	9.73	7.6	10.26	10.13	10.34	12	13.77	59	0	1	0	0
57	Cope	66.98	55.34	12.76	4.17	16.99	2.99	9.21	10.64	29.52	6.29		0.45	2.27	1.84	7.71	7.3	6.02	11.45	8.93	9.48	7.94	11.16	53	0	1	0	0
58	Cope	70.67	59.14	14.46	4.44	16.02	2.52	9.13	10.16	27.34	6.38	0.25	0.175	2.4	2.18	7.87	8.8	6.08	11.83	6.73	9.18	7.86	11.36	67	0	1	0	0
59	Cope	82.17	67.76	14.77	5.36	20.03	3.11	10.28	11.52	45.05	8.01	0.475	0.55	2.13	2.98	8.93	10.71	6.31	12.59	9.05	9.69	10.5	14.33	54	0	1	0	0
60	Cope	61	49.34	9.03	3.22	13	3.31	8.09	9.43	23.52	5.13	0.275	0.425	2.03	1.55	6.72	7.31	5.28	11.49	6.14	8.08	7.57	9.21	55	0	1	0	0
61	Cope	49.99	40.48	8.51	3.13	11.71	2.72	7.4	7.96	21.37	4.43	0.325	0.375	1.76	1.55	5.77	6.36	3.51	13.69	5.07	6.75	6.12	7	56	0	1	0	0
62	Cope	58.87	48.86	10.32	3.63	13.67	2.19	8.56	9.05	32.51	4.51	0.3	0.375	2.05	1.59	5.96	7.22	4.44	16.47	5.54	7.47	7.98	10.12	56	0	1	0	0
63	Cope	61	50.74	10.07	3.53	13.72	2.53	8.36	9.92	37.27	4.5	0.25	0.25	2.24	1.57	6.12	7.08	4.74	16.79	5.37	7.68	6.73	8.55	52	0	1	0	0
64	Cope	62.86	51.83	11.33	3.66	14.99	2.64	9.03	9.84	34.93	5.65	0.375		2.1	2.03	7.77	7.6	4.71	15.34	7.12	8.88	8.04	11.52	49	0	1	0	0
65	Cope	60.37	50.55	10.47	3.72	14.25	3.02	9.34	10.52	24.73	5.01	0.2	0.425	2.16	1.64	6.81	7.14	4.69	13.2	6.47	8.36	7.62	10.08	46	0	1	0	0
66	Baba	86.32	72.74	10.76	6.2	15.04	2.39	10.21	11.75	46	3.81	0.225	0.3	1.29	2.46	4.55	5.65	3.34	16.99	4.9	5.27	5.62	8.98	40	1	0	0	0
67	Baba	81.03	68.51	9.45	6.21	15.2	2.23	10.04	11.32	33.51	4.05	0.175	0.25	1.83	2.14	4.05	5.88	4.49	17.31	3.9	5.3	4.92	7.69	30	1	0	0	0
68	Baba	82.33	70.95	10.15	6.43	15.4	2.27	10.12	11.05	38.61	4.44	0.25	0.25	1.69	1.73	4.47	6.07	3.25	15.22	3.83	5.59	5.46	7.54	36	1	0	0	0
69	Baba	82.89	70.81	11.69	6.16	15.89	2.07	9.41	11.49	47.07	4.43	0.2	0.35	1.8	2.63	4.43	5.99	3.82	11.06	4.41	6.41	5.93	8.83	44	1	0	0	0
70	Baba	81.27	68.8	10.86	6.34	14.75	2.38	8.72	10.54	37.95	4.34	0.125	0.225	1.17	2.52	4.39	5.95	3.89	11.71	4.23	5.45	5.7	8.16	37	1	0	0	0
71	Baba	65.7	56.19	8.62	4.75	11.72	1.76	7.76	8.75	29.54	3.19	0.075	0.175	1.11	1.63	3.19	4.55	3.28	10.77	3.16	3.82	5.08	6.88	20	1	0	0	0
72	Baba	89.98	75.18	11.13	6.09	15.73	1.73	9.03	11.07	38.75	4.18	0.075	0.25	1.84	2.98	4.18	6.67	3.67	9.19	4.51	5.67	5.47	8.05	32	1	0	0	0
73	Baba	86.68	72.92	12.02	6.42	15.22	2.32	9.89	12.18	44.86	4.15	0.125	0.3	1.3	2.78	4.15	5.95	3.16	9.53	4.29	5.26	5.48	7.71	37	1	0	0	0
74	Baba	53.93	45.71	6.51	3.4	10.01	1.54	6.89	7.36	26.09	3.17	0.05	0.175	0.64	1.76	3.17	4.37	2.74	8.3	2.63	3.13	4.98	7.38	28	1	0	0	0
75	Baba	49.06	41.14	6.19	3.29	8.52	1.47	5.23	6.11	25.08	2.42	0.075	0.225	0.62	1.11	2.43	3.24	1.71	8.23	2.24	3.17	3.07	4.23	37	1	0	0	0
76	Gogo	113.69	94.05	18.68	7.73	24	5.4	14.44	19.35	77.55	8.86	0.175	0.625	2.24	4.72	8.86	8.93	7.27	14.07	6.09	9.28	11.89	14.81	30	1	0	0	1
77	Gogo	139.13	115.65	22.93	9.32	29.27	6.97	18.64	23.54	103.05	9.43	0.425	0.5	3.07	5.83	9.43	11.78	10.18	18.96	7.68	10.88	13.23	15.26	28	1	0	0	1
78	Gogo	136.25	113.04	22.25	9.84	28.67	6.72	19.27	24.49	94.88	9.75	0.5	0.5	2.49	6.25	9.75	8.58	11.61	24.37	8.34	11.19	12.14	17.93	25	1	0	0	1
79	Gogo	136.45	114.34	23.31	9.55	28.15	6.42	17.72	21.42	99.13	9.47	0.3	0.625	2.72	5.19	9.47	9.92	10.46	18.55	8.13	12.38	11.88	16.29	23	1	0	0	1
80	Gogo	109.44	92.67	17.7	7.52	23.95	6.13	15.97	19.6	75.88	7.67	0.375	0.425	2.05	4.59	7.67	9.14	9.01	17.32	6.54	8.77	9.88	12.6	29	1	0	0	1
81	Gogo	128.26	108.35	22.08	9.38	28.87	7.04	16.2	20.53	84.14	9.43	0.375	0.35	3.07	6.08	9.43	11.52	10.31	16.7	8.6	10.79	12.3	16.01	26	1	0	0	1
82	Robe	125.64	105.12	18.56	7.58	22.01	5.55	15.69	17.4	86.56	7.07	0.225	0.475	1.86	4.75	7.06	8.38	9.02	17.52	5.91	8.37	9.23	14.22	37	1	0	0	1
83	Robe	126.18	105.57	20.09	7.29	22.37	5.72	13.6	16.67	110.54	7.08	0.35	0.55	2.41	4.31	7.08	8.04	8.4	9.82	6.16	7.77	8.97	13.73	26	1	0	0	1
84	Robe	114.58	97.92	17.09	6.35	21.49	6.02	12.85	15.48	81.8	6.27	0.25	0.425	1.37	4.3	6.27	8.18	9.54	8.76	5.33	7.82	7.32	9.94	36	1	0	0	1
85	Robe	120.79	100.2	17.4	6.86	21.52	5.99	14.37	16.14	88.43	7.65	0.175	0.5	2.33	4.82	7.65	8.22	9.05	7.96	5.98	8.54	8.22	11.46	30	1	0	0	1
86	Robe	105.26	86.45	16.03	5.92	18.61	4.82	13.21	14.89	93.07	6	0.15	0.4	1.88	3.66	6	6.91	7.78	8.48	4.76	7.2	7.21	10.6	31	1	0	0	1
87	Robe	92.05	80.35	13.81	5.84	16.89	4.52	11.34	14.33	72.02	5.42	0.225	0.325	1.26	3.07	5.42	5.88	6.64	9.6	4	7.07	6.47	8.87	30	1	0	0	1
88	Robe	85.73	70.73	12.12	4.9	15.57	4.04	10.74	12.48	59.62	5.52	0.175	0.4	1.53	3.47	5.51	5.83	6.63	11	3.67	6.42	6.4	8.76	30	1	0	0	1
89	Robe	92.35	76.75	14.76	5.8	16.88	4.06	12.06	13.89	65.17	5.66	0.225	0.275	2.09	3.45	5.65	5.46	6.88	9.48	4	6.78	6.67	10.63	29	1	0	0	1
90	Robe	81.64	69.16	10.72	4.62	14.44	4.42	11.94	13.68	60.53	4.88	0.125	0.45	1.51	2.56	4.89	4.95	5.88	8.49	3.71	5.27	5.09	7.52	24	1	0	0	1
91	Robe	76.23	62.98	10.11	4.18	13.79	4.09	10.09	11.89	57.33	3.92	0.275	0.125	1.14	1.89	9.92	4.31	5.46	7.57	3	4.8	5.07	7.35	28	1	0	0	1
